# Supplementary material for: Towards Dual-Tracer SPECT for Prostate Cancer Imaging Using [99mTc]Tc-PSMA-I&S and [111In]In-RM2
Source: Pharmaceuticals (Basel). 2025 Jul 3;18(7):1002. doi: 10.3390/ph18071002 (PMC12298007; doi:10.3390/ph18071002)
Supplement: Supplementary file 1 [file pharmaceuticals-18-01002-s001.zip]

Archive with 1 entries (1 files):
- pharmaceuticals-3640643-supplementary.pdf
